# Supplementary material for: Overexpression of Replication-Dependent Histone Signifies a Subset of Dedifferentiated Liposarcoma with Increased Aggressiveness
Source: Cancers (Basel). 2021 Jun 22;13(13):3122. doi: 10.3390/cancers13133122 (PMC8269115; doi:10.3390/cancers13133122)
Supplement: Supplementary file 1 [file cancers-13-03122-s001.zip]

Archive with 1 entries (1 files):
- cancers-1213981-supplementary.pdf
